# Supplementary material for: An Adaptive Deep Learning Framework for Multi-Label Chest X-Ray Diagnosis Using a Hybrid CNN–Transformer Architecture and Class-Wise Ensemble Fusion
Source: Diagnostics (Basel). 2026 Apr 20;16(8):1227. doi: 10.3390/diagnostics16081227 (PMC13115109; doi:10.3390/diagnostics16081227)
Supplement: Supplementary file 1 [file diagnostics-16-01227-s001.zip]

Archive with 1 entries (1 files):
- diagnostics-4226187-supplementary.pdf
